# Supplementary material for: MS-222 and Propofol Sedation during and after the Simulated Transport of Nile tilapia (Oreochromis niloticus)
Source: Biology (Basel). 2021 Dec 10;10(12):1309. doi: 10.3390/biology10121309 (PMC8698739; doi:10.3390/biology10121309)
Supplement: Supplementary file 1 [file biology-10-01309-s001.zip]

Archive with 1 entries (1 files):
- biology-1487515-supplementary.pdf
